# Supplementary material for: Effect of Implant vs. Tissue Reconstruction on Cancer Specific Survival Varies by Axillary Lymph Node Status in Breast Cancer Patients
Source: PLoS One. 2015 Feb 18;10(2):e0118161. doi: 10.1371/journal.pone.0118161 (PMC4334889; doi:10.1371/journal.pone.0118161)
Supplement: S1 Table — (XLS) [file pone.0118161.s001.xls]

## Sheet: Suppl Table 1
Supplementary table 1, Univariate analysis of risk factors for CSS.
Variable	Log-rank	Unadjusted Cox
	P	HR(95%CI)	P
Race
White	<0.01	1
African American		1.80(1.49-2.18)	<0.001
Others		0.82(0.59-1.15)	0.259
County Type
Metropolitan	NS	1
Non-Metropolitan		1.21(0.94-1.57)	0.141
Unk		1.07(0.40-2.86)	0.893
Education Level, quartile
1st (Lowest)	NS	1
2nd		1.26(1.05-1.52)	0.013
3rd		1.13(0.93-1.38)	0.228
4th (Highest)		1.09(0.90-1.33)	0.366
Family Income, quartile.
1st (Lowest)	NS	1
2nd		0.91(0.75-1.09)	0.307
3rd		0.86(0.72-1.03)	0.108
4th (Highest)		0.89(0.74-1.07)	0.208
Age groups
<50yrs	0.001	1
≥50yrs		0.80(0.70-0.92)	0.001
CHSDA Region
East	<0.01	1
Northern Plains		1.22(1.01-1.47)	0.036
Pacific Coast		0.82(0.70-0.96)	0.012
Southwest		1.14(0.89-1.46)	0.311
Marital status
Married	<0.01	1
Divorced/Separated/Single/Widowed/Unknown		1.38(1.20-1.58)	<0.001
Laterality
Left - origin of primary	0.206	1
Right - origin of primary		0.92(0.80-1.05)	0.218
Primary Site
Nipple/Central portion	0.311	1
UIQ		1.00(0.72-1.38)	0.994
LIQ		0.92(0.62-1.37)	0.694
UOQ		0.93(0.71-1.22)	0.606
LOQ		0.72(0.48-1.06)	0.095
OVERLAPPING/UNKNOWN		1.03(0.79-1.34)	0.832
Histology
Infiltrating duct carcinoma	0.023	1
Lobular carcinoma		0.69(0.51-0.94)	0.019
Infiltrating duct and lobular carcinoma		0.78(0.62-0.98)	0.031
Others		0.96(0.76-1.20)	0.692
T-stage
Tmic-T1a	<0.01	1
T1b		1.31(0.80-2.14)	0.284
T1c		2.06(1.34-3.15)	<0.001
T2		4.81(3.19-7.26)	<0.001
T3-T4		9.62(6.28-14.74)	<0.001
N-stage
N0	<0.01	1
N1		2.12(1.79-2.51)	<0.001
N2		5.76(4.89-6.79)	<0.001
AJCC-stage
I	<0.01	1
IIA		1.98(1.58-2.48)	<0.001
IIB		3.62(2.88-4.55)	<0.001
IIIA-C		7.81(6.38-9.57)	<0.001
ER
Negative	<0.01	1
Positive		0.41(0.36-0.47)	<0.001
PR
Negative	<0.01	1
Positive		0.44(0.38-0.50)	<0.001
Grade
I	<0.01	1
II		3.59(2.44-5.30)	<0.001
III		7.43(5.08-10.86)	<0.001
IV		7.40(4.32-12.70)	<0.001
Mastectomy Type
Simple Mastectomy	<0.01	1
Modified Radical Mastectomy		2.14(1.78-2.57)	<0.001
Radiotherapy
No RT	<0.01	1
RT		2.49(2.17-2.85)	<0.001
Construction Type
Tissue	0.003	1
Implant		0.81(0.70-0.93)	0.003
CHSDA,Contract Health Services Delivery Areas;UIQ, Upper-inner quadrant; LIQ, Lower-inner quadrant; UOQ, Upper-outer quadrant; LOQ, Lower-outer quadrant;ER, Estrogen receptor; PR, Progesterone receptor; CI, confidence interval;
