# Supplementary material for: Effect of Implant vs. Tissue Reconstruction on Cancer Specific Survival Varies by Axillary Lymph Node Status in Breast Cancer Patients
Source: PLoS One. 2015 Feb 18;10(2):e0118161. doi: 10.1371/journal.pone.0118161 (PMC4334889; doi:10.1371/journal.pone.0118161)
Supplement: S2 Table — (XLS) [file pone.0118161.s002.xls]

## Sheet: Suppl table 2
Supplementary table 2, Cox-regression models and the interaction between N-stage and reconstruction type.
Variable	HR(95%CI)	P
Age groups
<50yrs	1
≥50yrs	0.93(0.81-1.07)	0.295
Family Income, quartile.
1st (Lowest)	1
2nd	1.12(0.92-1.36)	0.259
3rd	1.00(0.83-1.20)	0.976
4th (Highest)	1.02(0.84-1.24)	0.825
Race
White	1
African American	1.28(1.05-1.57)	0.017
Others	0.86(0.61-1.21)	0.383
CHSDA Region
East	1
Northern Plains	1.33(1.09-1.62)	<0.01
Pacific Coast	0.97(0.81-1.15)	0.702
Southwest	1.27(0.97-1.66)	0.078
Marital status
Married	1
Divorced/Separated/Single/Widowed/Unknown	1.27(1.10-1.46)	<0.01
T-stage
T1	1
T2	1.76(1.50-2.08)	<0.01
T3	2.83(2.28-3.50)	<0.01
N-stage
N0	1
N1	2.31(1.71-3.13)	<0.01
N2-3	6.54(3.93-10.88)	<0.01
Histology
Infiltrating duct carcinoma	1
Lobular carcinoma	0.83(0.61-1.14)	0.261
Infiltrating duct and lobular carcinoma	0.97(0.76-1.23)	0.783
Others	1.00(0.80-1.26)	0.969
ER
Negative	1
Positive	0.69(0.57-0.84)	<0.01
PR
Negative	1
Positive	0.67(0.55-0.80)	<0.01
Grade
I	1
II	2.61(1.77-3.87)	<0.01
III	3.32(2.24-4.92)	<0.01
IV	3.90(2.26-6.75)	<0.01
Mastectomy Type
Simple Mastectomy	1
Modified Radical Mastectomy	1.25(1.03-1.52)	0.021
Radiotherapy
No	1
Yes	0.96(0.81-1.12)	0.583
Reconstruction Type
Tissue	1
Implant	1.43(0.97-2.10)	0.069
N-stage * Reconstruction type	0.82(0.68-0.97)	0.023
HR, hazard ratio; CI, confidence interval; ER, Estrogen receptor; PR, Progesterone receptor;
