# Supplementary material for: Effect of Implant vs. Tissue Reconstruction on Cancer Specific Survival Varies by Axillary Lymph Node Status in Breast Cancer Patients
Source: PLoS One. 2015 Feb 18;10(2):e0118161. doi: 10.1371/journal.pone.0118161 (PMC4334889; doi:10.1371/journal.pone.0118161)
Supplement: S3 Table — (XLSX) [file pone.0118161.s003.xlsx]

## Sheet: 工作表1
Supplementary table 3, Adjusted Cox-regression with propensity score included as a covariate.
Variable	N0			N1			N2-N3
	HR(95%CI)	P		HR(95%CI)	P		HR(95%CI)	P
Age groups
<50yrs	1			1			1
≥50yrs	0.83(0.64-109)	0.187		0.93(0.72-1.21)	0.595		0.95(0.75-1.20)	0.669
Family Income, quartile.
1st (Lowest)	1			1			1
2nd	1.04(0.72-1.49)	0.844		0.89(0.62-1.27)	0.512		1.46(1.07-1.98)	0.016
3rd	1.08(0.77-1.52)	0.646		1.08(0.78-1.27)	0.637		0.87(0.63-1.19)	0.384
4th (Highest)	1.17(0.82-1.69)	0.388		1.12(0.81-1.57)	0.483		0.93(0.66-1.29)	0.649
Race
White	1			1			1
African American	1.20(0.79-1.82)	0.399		1.54(1.09-2.16)	0.013		1.16(0.83-1.63)	0.388
Others	0.55(0.27-1.13)	0.106		1.17(0.70-1.95)	0.547		0.78(0.42-1.46)	0.44
CHSDA Region
East	1			1			1
Northern Plains	1.56(1.09-2.22)	0.015		1.00(0.71-1.41)	0.999		1.55(1.11-2.16)	0.009
Pacific Coast	1.24(0.90-1.71)	0.193		1.03(0.76-1.38)	0.866		0.78(0.58-1.04)	0.086
Southwest	1.12(0.66-1.89)	0.683		1.72(1.07-2.78)	0.026		1.14(0.75-1.72)	0.542
Marital status
Married	1			1			1
Divorced/Separated/Single/Widowed/Unknown	1.19(0.91-1.55)	0.196		1.28(0.99-1.66)	0.055		1.31(1.04-1.65)	0.023
T-stage
T1	1			1			1
T2	1.75(1.32-2.32)	<0.01		1.69(1.25-2.27)	<0.01		2.03(1.43-2.88)	<0.01
T3	3.79(2.19-6.55)	<0.01		3.01(1.96-4.62)	<0.01		2.76(1.86-4.08)	<0.01
Histology
Infiltrating duct carcinoma	1			1			1
Lobular carcinoma	0.41(0.19-0.88)	0.023		0.80(0.39-1.63)	0.532		0.90(0.52-1.56)	0.704
Infiltrating duct and lobular carcinoma	0.76(0.44-1.30)	0.311		0.98(0.67-1.44)	0.937		1.09(0.75-1.58)	0.663
Others	0.94(0.62-1.43)	0.775		0.97(0.62-1.51)	0.888		1.15(0.80-1.65)	0.444
ER
Negative	1			1			1
Positive	0.63(0.43-0.91)	0.013		0.97(0.69-1.36)	0.859		0.54(0.38-0.76)	<0.01
PR
Negative	1			1			1
Positive	0.56(0.38-0.84)	0.005		0.53(0.38-0.75)	<0.01		0.81(0.58-1.15)	0.242
Grade
I	1			1			1
II	2.84(1.53-5.28)	<0.01		6.14(2.12-17.77)	<0.01		1.91(0.90-4.06)	0.09
III	5.32(2.66-10.67)	<0.01		7.75(2.51-23.89)	<0.01		2.15(0.94-4.90)	0.069
IV	3.98(1.40-11.33)	0.01		13.07(3.48-49.03)	<0.01		2.65(0.98-7.20)	0.056
Mastectomy Type
Simple Mastectomy	1			1			1
Modified Radical Mastectomy	1.83(1.18-2.84)	0.007		1.58(0.92-2.69)	0.097		1.12(0.64-1.95)	0.687
Radiotherapy
No RT	1			1			1
RT	1.09(0.71-1.67)	0.688		1.02(0.77-1.37)	0.871		0.76(0.59-0.98)	0.031
Construction Type
Tissue	1			1			1
Implant	1.12(0.87-1.46)	0.383		1.01(0.78-1.30)	0.96		0.76(0.59-0.97)	0.03
Propensity score (Grouped by quartile value)
1st (Lowest)	1			1			1
2nd	1.41(0.92-2.17)	0.115		0.95(0.62-1.45)	0.803		0.96(0.64-1.46)	0.859
3rd	1.83(1.04-3.25)	0.037		1.11(0.53-2.32)	0.777		1.20(0.58-2.50)	0.619
4th (Highest)	3.01(1.35-6.72)	0.007		0.99(0.26-3.77)	0.991		1.43(0.37-5.52)	0.606
HR, hazard ratio; CI, confidence interval; ER, Estrogen receptor; PR, Progesterone receptor;
