# Supplementary material for: Effect of Implant vs. Tissue Reconstruction on Cancer Specific Survival Varies by Axillary Lymph Node Status in Breast Cancer Patients
Source: PLoS One. 2015 Feb 18;10(2):e0118161. doi: 10.1371/journal.pone.0118161 (PMC4334889; doi:10.1371/journal.pone.0118161)
Supplement: S4 Table — (XLS) [file pone.0118161.s004.xls]

## Sheet: Supplementary Table 4
Supplementary table 4, Baseline characteristics in patients with N2-3 diseases
	Tissue		Implant		P
	n	%	n	%
Age Groups
<50yrs	342	54.8957	164	50.9317	NS
≥50yrs	281	45.1043	158	49.0683
Family Income, quartile.
1st (Lowest)	197	31.62	102	31.68	NS
2nd	129	20.71	62	19.25
3rd	149	23.92	69	21.43
4th (Highest)	148	23.76	89	27.64
County Type
Metropolitan	583	93.58	305	94.72	NS
Non-Metropolitan	36	5.78	16	4.97
Unk	4	0.64	1	0.31
Education Level, quartile
1st (Lowest)	163	26.16	78	24.22	NS
2nd	162	26	91	28.26
3rd	156	25.04	76	23.6
4th (Highest)	142	22.79	77	23.91
Race
White	525	84.2697	275	85.4037	NS
African American	72	11.557	26	8.07453
Others	26	4.17335	21	6.52174
CHSDA Region
East	308	49.4382	109	33.8509	<0.01
Northern Plains	75	12.0385	54	16.7702
Pacific Coast	184	29.5345	135	41.9255
Southwest	56	8.98876	24	7.45342
Marital Status
Married	407	65.329	215	66.7702	NS
Divorced/Separated/Single/Widowed/Unknown	216	34.6709	107	33.2298
Laterality
Left - Origin Of Primary	316	50.7223	162	50.3106	NS
Right - Origin Of Primary	307	49.2777	160	49.6894
Primary Site
Nipple/Central Portion	40	6.42055	24	7.45342	NS
UIQ	40	6.42055	19	5.90062
LIQ	27	4.33387	12	3.72671
UOQ	213	34.1894	117	36.3354
LOQ	36	5.77849	12	3.72671
Overlapping/Unknown	267	42.8571	138	42.8571
Histology
Infiltrating Duct Carcinoma	430	69.0209	222	68.9441	NS
Lobular Carcinoma	49	7.86517	33	10.2485
Infiltrating Duct And Lobular Carcinoma	86	13.8042	38	11.8012
Others	58	9.30979	29	9.00621
T-Stage
Tmic-T1A	13	2.08668	3	0.931677	NS
T1B	18	2.88925	6	1.86335
T1C	116	18.6196	64	19.8758
T2	320	51.3644	167	51.8633
T3-T4	156	25.0401	82	25.4658
ER
Negative	161	25.8427	81	25.1553	NS
Positive	462	74.1573	241	74.8447
PR
Negative	233	37.3997	97	30.1242	0.03
Positive	390	62.6003	225	69.8758
Grade
I	33	5.29695	29	9.00621	NS
II	221	35.4735	121	37.5776
III	350	56.1798	166	51.5528
IV	19	3.04976	6	1.86335
Mastectomy Type
Simple Mastectomy	65	10.4334	40	12.4224	NS
Modified Radical Mastectomy	558	89.5666	282	87.5776
Radiotherapy
No RT	208	33.3868	100	31.0559	NS
RT	415	66.6132	222	68.9441
CHSDA,Contract Health Services Delivery Areas;UIQ, Upper-inner quadrant; LIQ, Lower-inner quadrant; UOQ, Upper-outer quadrant; LOQ, Lower-outer quardrant;ER, Estrogen receptor; PR, Progesterone receptor; *Fisher's exact test was used.
